# Supplementary material for: Infective Endocarditis by Moraxella Species: A Systematic Review
Source: J Clin Med. 2022 Mar 27;11(7):1854. doi: 10.3390/jcm11071854 (PMC8999714; doi:10.3390/jcm11071854)
Supplement: Supplementary file 1 [file jcm-11-01854-s001.zip]

Archive with 1 entries (1 files):
- jcm-1579112-supplementary.pdf
